# Supplementary material for: Mycobacterium avium subsp. paratuberculosis exploits miRNA expression to modulate lipid metabolism and macrophage polarisation pathways during infection
Source: Sci Rep. 2022 Jun 11;12:9681. doi: 10.1038/s41598-022-13503-8 (PMC9188571; doi:10.1038/s41598-022-13503-8)
Supplement: Supplementary file 1 — Supplementary Information. [file 41598_2022_13503_MOESM1_ESM.xlsx]

## Sheet: Figure 1
1a - NO concentration in control and M1/M2 polarised RAW cells
M2	M1	Media Control
0.27	51.27	0.08
1b - NO conentration in lipid supplemented RAW cells
6hr +ve control	6 hr Lipid	24 hr Lipid	24 hr +ve control
3.9598	4.2407	12.048	28.299
1c - log2 fold change of nos2 in M1 and M2 polarised MAP infected RAW cells +/- lipid supplemntation
	M1				M2				Non-stimulated
Control	2.08	2.3	1.766	1.88	-0.6	-0.32	-0.49	-0.61
Lipid	2.66	2.47	1.85	1.306	-2.25	-2.12	-2.72	-2.95	-0.928	-0.468	0.88	0.62
MAP	2.1	2.6	2.69	2.79	-0.87	-1.06	-1.49	-0.3	0.326	0.23	0.521	0.3
MAP + lipid	1.22	1.38	1.04	1.36	-1.97	-0.98	-0.205	-0.2	-0.01	-1.448	-1.72
1c - log2 fold change of arg-1 in M1 and M2 polarised MAP infected RAW cells +/- lipid supplemntation
	Non-stimulated				M1				M2
Control	0	0	0	0	1.48	2.33	1.511	1.64	7.96	7.79	9.16	10.14
Lipid	0	0	0	0	0	0	0	0	2.62	3.24	1.21	1.821
MAP	-0.7	1.47	0.39	0.78	1.63	2.1	0.27	1.26	6.7	11.19	12.2
MAP + lipid	-1.23	-2.23			-2.108	-2.39			5.22	5.56	7.59	7.6

## Sheet: Figure 3
3a- miR-129 Log2 fold change relative to control uninfected
	Non-stimulated		M1		M2
Control	0	0	2.07	1.87	0.34	0.69
Lipid	0.76	-1.56	1.1	1.03	0.32	0.39
MAP	-1.84	-3.52	1.57	1.4	-1.42	-0.6
MAP + lipid	0.8	0.3	0.9	1.37	-0.98	-0.81
3b- miR-144 Log2 fold change relative to control uninfected
	Non-stimulated		M1		M2
Control	0	0	3.59	2.39	2.065	1.75
Lipid	1.395	1.15	2.34	1.665	0.36	0.55
MAP	-2.665	-4.24	-1.055	-2.753	-6.275	-2.55
MAP + lipid	-2.945	-4.025	-1.635	-2.035	-2.845	-1.825
3c- miR-148a Log2 fold change relative to control uninfected
	Non-stimulated		M1		M2
Control	0	0	2.055	2.015	1.76	1.46
Lipid	0.34	1.78	1.87	1.78	1.07	2.62
MAP	1.28	1.6	2.74	1.58	0.86	0.37
MAP + lipid	2.22	1.89	2.42	2.56	1.29	1.65
3d- miR-19a Log2 fold change relative to control uninfected
	Non-stimulated		M1		M2
Control	0	0	3.59	2.305	1.48	1.48
Lipid	3.37	2.62	1.28	1.66	0.52	1.65
MAP	0.6	0.75	1.15	0.97	0.86	0.77
MAP + lipid	1.28	0.91	1.33	1.08	0.2	1.61
3e- miR-19b Log2 fold change relative to control uninfected
	Non-stimulated		M1		M2
Control	0	0	5.385	2.305	3.295	3.885
Lipid	5.235	2.45	2.785	2.42	2.305	3.665
MAP	2.275	1.752	2.275	2.415	1.045	1.545
MAP + lipid	2.95	2.45	2.325	2.215	1.345	2.685
3f- miR-24-3p Log2 fold change relative to control uninfected
	Non-stimulated		M1		M2
Control	0	0	2.39	1.22	2.39	1.22
Lipid	2.91	1.97	1.79	0.865	2.26	3.05
MAP	-2.02	-2.58	-0.68	-2	-1.04	-0.61
MAP + lipid	-0.54	-0.87	-1.08	-0.62	-1.22	-0.76

## Sheet: Figure 4
4a- miR-24 Log2 fold change relative to control uninfected
	Non-stimulated		M1		M2
Control	0	0	4.913	2.285	2.195	1.975
Lipid	3.065	1.725	2.015	1.899	1.675	2.76
MAP	1.805	1.775	2.805	2.75	3.85	4.08
MAP + lipid	3.635	2.955	3.555	3.625	3.285	3.205
4b- miR-425 Log2 fold change relative to control uninfected
	Non-stimulated		M1		M2
Control	0	0	1.095	1.25	0.24	0.985
Lipid	1.105	0.305	0.903	0.895	0.815	1.228
MAP	1.105	0.805	1.445	1.575	-0.265	0.75
MAP + lipid	1.43	0.751	1.225	1.515	0.535	0.635
4c- miR-455 Log2 fold change relative to control uninfected
	Non-stimulated		M1		M2
Control	0	0	1.21	1.73	0.7	0.48
Lipid	1.9	1.28	1.99	1.47	0.11	0.38
MAP	1.38	1.05	2.36	1.86	0.3	1.27
MAP + lipid	1.34	0.3	1.81	1.28	0.21	0.49
4d- miR-758 Log2 fold change relative to control uninfected
	Non-stimulated		M1		M2
Control	0	0	1.87	1.5	-0.27	-0.18
Lipid	1.79	-1.89	0.99	0.12	-0.815	-0.205
MAP	-0.2	-0.3	1.01	1.2	-2.47	-1.56
MAP + lipid	0.1	-0.19	0.89	0.98	0.43	0.17

## Sheet: Figure 5
5a- Log2 fold change relative to control uninfected in MAP infected BoMac cells
	4 hpi				20 hpi
miR-19a	1.07	2.83	1.22	2.18	1.17	1.97	0.527	0.407
miR-24	-0.95	-0.445	-0.815	-0.235	0.17	0.33	-0.42	-0.24
miR-24-3p	1.21	1.3625	1.92	1.462	0.437	0.575	0.607	1.46
miR-129	0.985	1.205	2.215	2.395	-0.295	-0.365	-0.355	-0.365
5b- Log2 fold change relative to control uninfected in MAP infected primary bovine macrophages
	Animal 1 4hpi				Animal 2 4hpi				Animal 3 4hpi				Animal 1 20hpi				Animal 2 20hpi				Animal 3 20hpi
miR-19a	1.87499	0.644318	1.94486	1.49467	0.729444	0.739848	0.960512	0.903038	1.165	1.33	0.685	0.675	0.499782	0.919912	0.339137	0.428678	1.13881	0.994942	0.154454	1.29455	1.34	1.33	1.41	2.01
miR-24	1.64985	1.27977	0.929791	1.58976	0.689746	1.12433	0.42975	0.629473	1.64	1.48	0.835	0.745	0.02432	0.534062	0.064883	1.30451	-0.25154	-0.02034	-1.03216	-0.78588	-0.15	-0.36	-0.58	-0.43
miR-24-3p	1.62994	1.20976	1.86987	1.91839	0.034216	0.04684	-0.56704	-0.43635	0.23	0.85	0.245	0.265	0.459432	0.709291	1.02998	1.4489	0.545968	1.20789	1.22651	0.679874	0.23	0.785	0.925	0.695
miR-129	0.784923	0.042644	1.41468	1.01435	0.41312	0.3603	0.250962	0.298658	-0.185	-0.595	-0.53	-0.54	-0.18115	-0.0514	-0.10005	-0.30401	-0.662	-0.42082	-1.55639	-1	-2.525	-2.615	-2.055	-1.825
